# Supplementary material for: Taxonomic and Functional Diversity of Leaves and Stem Endophytes of Eight Agave Species
Source: Microorganisms. 2026 Feb 15;14(2):476. doi: 10.3390/microorganisms14020476 (PMC12943176; doi:10.3390/microorganisms14020476)
Supplement: Supplementary file 1 [file microorganisms-14-00476-s001.zip]

Archive with 1 entries (1 files):
- microorganisms-4127799-supplementary.pdf
